# Supplementary material for: Protective Effect of Limosilactobacillus fermentum ME-3 against the Increase in Paracellular Permeability Induced by Chemotherapy or Inflammatory Conditions in Caco-2 Cell Models
Source: Int J Mol Sci. 2023 Mar 25;24(7):6225. doi: 10.3390/ijms24076225 (PMC10094186; doi:10.3390/ijms24076225)
Supplement: Supplementary file 1 [file ijms-24-06225-s001.zip]

Archive with 1 entries (1 files):
- ijms-2262238-supplementary.pdf
